# Supplementary material for: Profiles and Predictors of Family Functioning in Families of Children with Mowat–Wilson Syndrome: A Cross-Sectional Survey
Source: Healthcare (Basel). 2026 Apr 2;14(7):931. doi: 10.3390/healthcare14070931 (PMC13073676; doi:10.3390/healthcare14070931)
Supplement: Supplementary file 1 [file healthcare-14-00931-s001.zip]

Archive with 1 entries (1 files):
- healthcare-4121543-supplementary.pdf
